# Supplementary material for: Medaka (Oryzias latipes) Dmrt3a Is Involved in Male Fertility
Source: Animals (Basel). 2024 Aug 19;14(16):2406. doi: 10.3390/ani14162406 (PMC11350882; doi:10.3390/ani14162406)
Supplement: Supplementary file 1 [file animals-14-02406-s001.zip]

Archive with 8 entries (4 files):
- animals-3143447-supplementary/animals-3143447-supplementary/
- animals-3143447-supplementary/animals-3143447-supplementary/animals-3143447-supplementary/
- animals-3143447-supplementary/animals-3143447-supplementary/animals-3143447-supplementary/Supplementary Video/
- animals-3143447-supplementary/animals-3143447-supplementary/animals-3143447-supplementary/Supplementary Video/dmrt3a mutant sperm video .mp4
- animals-3143447-supplementary/animals-3143447-supplementary/animals-3143447-supplementary/Supplementary Video/WT sperm video.mp4
- animals-3143447-supplementary/animals-3143447-supplementary/Supplemental- files- Tables and figures-dmrt3/
- animals-3143447-supplementary/animals-3143447-supplementary/Supplemental- files- Tables and figures-dmrt3/Supplemental Tables-dmrt3.pdf
- animals-3143447-supplementary/animals-3143447-supplementary/Supplemental- files- Tables and figures-dmrt3/Supplementary figures-dmrt3.pdf
